# Supplementary material for: An observation-based perspective of winter haze days in four major polluted regions of China
Source: Natl Sci Rev. 2018 Oct 17;6(3):515–23. doi: 10.1093/nsr/nwy118 (PMC8291446; doi:10.1093/nsr/nwy118)
Supplement: nwy118_Supplemental_Files [file nwy118_supplemental_files.zip]

Archive with 2 entries (2 files):
- Response_Letter.docx
- SupplementaryData.docx
